# Supplementary material for: The effects of combination treatments on drug resistance in chronic myeloid leukaemia: an evaluation of the tyrosine kinase inhibitors axitinib and asciminib
Source: BMC Cancer. 2020 May 7;20:397. doi: 10.1186/s12885-020-06782-9 (PMC7204252; doi:10.1186/s12885-020-06782-9)
Supplement: Supplementary file 2 — Additional file 2 Comma separated values (csv) file of the complete averaged \documentclass[12pt]{minimal} \usepackage{amsmath} \usepackage{wasysym} \usepackage{amsfonts} \usepackage{amssymb} \usepackage{amsbsy} \usepackage{mathrsfs} \usepackage{upgreek} \setlength{\oddsidemargin}{-69pt} \begin{document}$\widetilde { ext {IC}}_{50}$\end{document}IC~50 dataset. [file 12885_2020_6782_MOESM2_ESM.csv]

mutation	drug	ic50-prefix	ic50	doi
P223S	GNF2		7.849648781941701	https://doi.org/10.1038/nature21702
P223S	asciminib		24.619063692463154	https://doi.org/10.1038/nature21702
P223S	bosutinib		0.720955064044063	https://doi.org/10.1038/nature21702
P223S	dasatinib		0.8317882059322647	https://doi.org/10.1038/nature21702
P223S	imatinib		0.6965989523610343	https://doi.org/10.1038/nature21702
P223S	nilotinib		0.8231338177247308	https://doi.org/10.1038/nature21702
P223S	ponatinib		0.8612679640158751	https://doi.org/10.1038/nature21702
M244V	axitinib		0.6993343195266272	https://doi.org/10.1038/leu.2015.318
M244V	bafetinib		5.717462393721387	https://doi.org/10.1016/j.leukres.2007.11.008
M244V	bosutinib		1.083566932567243	https://doi.org/10.1016/j.ccr.2014.07.006|https://doi.org/10.1002/ajh.23338
M244V	dasatinib		1.451671502328015	https://doi.org/10.1016/j.ccr.2014.07.006|https://doi.org/10.1002/ajh.23338|https://doi.org/10.1016/j.leukres.2007.11.008|https://doi.org/10.1158/0008-5472.CAN-05-0259
M244V	imatinib		2.5485085194490327	https://doi.org/10.1016/j.ccr.2014.07.006|https://doi.org/10.1002/ajh.23338|https://doi.org/10.1158/0008-5472.CAN-05-0259|https://doi.org/10.1016/j.ccr.2005.01.007
M244V	nilotinib		1.6456813384691387	https://doi.org/10.1016/j.ccr.2014.07.006|https://doi.org/10.1002/ajh.23338|https://doi.org/10.1016/j.leukres.2007.11.008|https://doi.org/10.1158/0008-5472.CAN-05-0259|https://doi.org/10.1016/j.ccr.2005.01.007
M244V	ponatinib		3.5756014066723316	https://doi.org/10.1016/j.ccr.2014.07.006|https://doi.org/10.1002/ajh.23338|https://doi.org/10.1016/j.ccr.2009.09.028
M244V	rebastinib		1.0494972163475533	https://doi.org/10.1016/j.ccr.2014.07.006|https://doi.org/10.1002/ajh.23338
K247N	imatinib	~	1.888888888888889	https://doi.org/10.1182/blood-2006-01-015347
K247N	nilotinib	>	9.0	https://doi.org/10.1182/blood-2006-01-015347
L248R	bosutinib		22.939903846153843	https://doi.org/10.1002/ajh.23338
L248R	dasatinib		12.325061095654192	https://doi.org/10.1002/ajh.23338|https://doi.org/10.1073/pnas.0409770102
L248R	imatinib		14.573055028463	https://doi.org/10.1002/ajh.23338
L248R	nilotinib		33.28339536134588	https://doi.org/10.1002/ajh.23338|https://doi.org/10.1016/j.ccr.2005.01.007
L248R	ponatinib		6.190476190476189	https://doi.org/10.1002/ajh.23338
L248R	rebastinib		0.3799126637554585	https://doi.org/10.1002/ajh.23338
L248V	bosutinib		3.5432692307692313	https://doi.org/10.1002/ajh.23338
L248V	dasatinib		5.222222222222223	https://doi.org/10.1002/ajh.23338
L248V	imatinib		3.5407969639468697	https://doi.org/10.1002/ajh.23338
L248V	nilotinib		2.796610169491526	https://doi.org/10.1002/ajh.23338
L248V	ponatinib		3.3809523809523805	https://doi.org/10.1002/ajh.23338
L248V	rebastinib		1.2838427947598254	https://doi.org/10.1002/ajh.23338
G250E	axitinib		1.381533530571992	https://doi.org/10.1038/leu.2015.318
G250E	bafetinib		5.572269457161544	https://doi.org/10.1016/j.leukres.2007.11.008
G250E	bosutinib		3.931800741639929	https://doi.org/10.1016/j.ccr.2014.07.006|https://doi.org/10.1002/ajh.23338
G250E	dasatinib		1.5062030254185397	https://doi.org/10.1016/j.ccr.2014.07.006|https://doi.org/10.1002/ajh.23338|https://doi.org/10.1016/j.leukres.2007.11.008|https://doi.org/10.1158/0008-5472.CAN-05-0259|https://doi.org/10.1016/j.bbapap.2005.07.040|https://dx.doi.org/10.18632/oncotarget.12943
G250E	imatinib		6.368616585575786	https://doi.org/10.1016/j.ccr.2014.07.006|https://doi.org/10.1002/ajh.23338|https://doi.org/10.1158/0008-5472.CAN-05-0259|https://doi.org/10.1016/j.ccr.2005.01.007|https://doi.org/10.1016/j.bbapap.2005.07.040
G250E	nilotinib		4.736390532885646	https://doi.org/10.1016/j.ccr.2014.07.006|https://doi.org/10.1002/ajh.23338|https://doi.org/10.1016/j.leukres.2007.11.008|https://doi.org/10.1158/0008-5472.CAN-05-0259|https://doi.org/10.1016/j.ccr.2005.01.007|https://doi.org/10.1016/j.bbapap.2005.07.040|https://dx.doi.org/10.18632/oncotarget.12943
G250E	ponatinib		5.1502549379355385	https://doi.org/10.1016/j.ccr.2014.07.006|https://doi.org/10.1002/ajh.23338|https://doi.org/10.1016/j.ccr.2009.09.028|https://dx.doi.org/10.3324/haematol.2017.176347|https://dx.doi.org/10.18632/oncotarget.12943
G250E	rebastinib		4.991316655837709	https://doi.org/10.1016/j.ccr.2014.07.006|https://doi.org/10.1002/ajh.23338
G250H	GNF2		0.8361349571342362	https://doi.org/10.1038/nature21702
G250H	asciminib		1.2148080689736018	https://doi.org/10.1038/nature21702
G250H	bosutinib		0.7155923903320945	https://doi.org/10.1038/nature21702
G250H	dasatinib		0.9764549797215546	https://doi.org/10.1038/nature21702
G250H	imatinib		0.8525300280363806	https://doi.org/10.1038/nature21702
G250H	nilotinib		1.0550093004023566	https://doi.org/10.1038/nature21702
G250H	ponatinib		0.9360424941752608	https://doi.org/10.1038/nature21702
Q252H	GNF2		8.414327831130104	https://doi.org/10.1038/nature21702
Q252H	asciminib		17.95892381898622	https://doi.org/10.1038/nature21702
Q252H	axitinib		1.1925542406311636	https://doi.org/10.1038/leu.2015.318
Q252H	bafetinib		5.808371484630476	https://doi.org/10.1016/j.leukres.2007.11.008
Q252H	bosutinib		0.9751492441944649	https://doi.org/10.1016/j.ccr.2014.07.006|https://doi.org/10.1038/nature21702|https://doi.org/10.1002/ajh.23338
Q252H	dasatinib		1.444955213521947	https://doi.org/10.1016/j.ccr.2014.07.006|https://doi.org/10.1038/nature21702|https://doi.org/10.1002/ajh.23338|https://doi.org/10.1016/j.leukres.2007.11.008|https://doi.org/10.1158/0008-5472.CAN-05-0259|https://doi.org/10.1016/j.bbapap.2005.07.040
Q252H	imatinib		2.7805708188514155	https://doi.org/10.1016/j.ccr.2014.07.006|https://doi.org/10.1038/nature21702|https://doi.org/10.1002/ajh.23338|https://doi.org/10.1158/0008-5472.CAN-05-0259|https://doi.org/10.1016/S1535-6108(02)00096-X|https://doi.org/10.1016/j.ccr.2005.01.007|https://doi.org/10.1016/j.bbapap.2005.07.040
Q252H	nilotinib		2.418019307589264	https://doi.org/10.1016/j.ccr.2014.07.006|https://doi.org/10.1038/nature21702|https://doi.org/10.1002/ajh.23338|https://doi.org/10.1016/j.leukres.2007.11.008|https://doi.org/10.1158/0008-5472.CAN-05-0259|https://doi.org/10.1016/j.ccr.2005.01.007|https://doi.org/10.1016/j.bbapap.2005.07.040
Q252H	ponatinib		5.565020435034183	https://doi.org/10.1016/j.ccr.2014.07.006|https://doi.org/10.1038/nature21702|https://doi.org/10.1002/ajh.23338|https://doi.org/10.1016/j.ccr.2009.09.028
Q252H	rebastinib		2.279169200782823	https://doi.org/10.1016/j.ccr.2014.07.006|https://doi.org/10.1002/ajh.23338
Y253C	imatinib	~	22.22222222222222	https://doi.org/10.1182/blood-2006-01-015347
Y253C	nilotinib	>	60.0	https://doi.org/10.1182/blood-2006-01-015347
Y253F	bafetinib		3.2099411379986913	https://doi.org/10.1016/j.leukres.2007.11.008
Y253F	bosutinib		0.9615384615384615	https://doi.org/10.1002/ajh.23338
Y253F	dasatinib		0.814684722750131	https://doi.org/10.1002/ajh.23338|https://doi.org/10.1016/j.leukres.2007.11.008|https://doi.org/10.1158/0008-5472.CAN-05-0259
Y253F	imatinib		8.935517328437507	https://doi.org/10.1002/ajh.23338|https://doi.org/10.1158/0008-5472.CAN-05-0259|https://doi.org/10.1016/S1535-6108(02)00096-X
Y253F	nilotinib		3.6135153876867974	https://doi.org/10.1002/ajh.23338|https://doi.org/10.1016/j.leukres.2007.11.008|https://doi.org/10.1158/0008-5472.CAN-05-0259
Y253F	ponatinib		4.560701700396551	https://doi.org/10.1002/ajh.23338|https://doi.org/10.1016/j.ccr.2009.09.028
Y253F	rebastinib		2.253275109170306	https://doi.org/10.1002/ajh.23338
Y253H	GNF2		1.4778969107836466	https://doi.org/10.1038/nature21702
Y253H	asciminib		2.8138379283454653	https://doi.org/10.1038/nature21702
Y253H	axitinib		1.318663708086785	https://doi.org/10.1038/leu.2015.318
Y253H	bosutinib		0.9106031542676212	https://doi.org/10.1016/j.ccr.2014.07.006|https://doi.org/10.1038/nature21702|https://doi.org/10.1002/ajh.23338
Y253H	dasatinib		1.8441615835633307	https://doi.org/10.1016/j.ccr.2014.07.006|https://doi.org/10.1038/nature21702|https://doi.org/10.1002/ajh.23338|https://doi.org/10.1158/0008-5472.CAN-05-0259|https://doi.org/10.1073/pnas.0409770102|https://doi.org/10.1016/j.bbapap.2005.07.040
Y253H	imatinib		15.949937686934751	https://doi.org/10.1038/nature21702|https://doi.org/10.1002/ajh.23338|https://doi.org/10.1016/S0092-8674(03)00190-9|https://doi.org/10.1016/j.ccr.2005.01.007
Y253H	nilotinib		34.889185162534524	https://doi.org/10.1016/j.ccr.2014.07.006|https://doi.org/10.1038/nature21702|https://doi.org/10.1002/ajh.23338|https://doi.org/10.1158/0008-5472.CAN-05-0259|https://doi.org/10.1016/j.ccr.2005.01.007|https://doi.org/10.1016/j.bbapap.2005.07.040
Y253H	ponatinib		5.281608386456004	https://doi.org/10.1016/j.ccr.2014.07.006|https://doi.org/10.1038/nature21702|https://doi.org/10.1002/ajh.23338|https://doi.org/10.1016/j.ccr.2009.09.028
Y253H	rebastinib		4.082737381673963	https://doi.org/10.1016/j.ccr.2014.07.006|https://doi.org/10.1002/ajh.23338
E255K	GNF2		2.0359419093718993	https://doi.org/10.1038/nature21702
E255K	asciminib		3.8638246848062328	https://doi.org/10.1038/nature21702
E255K	bosutinib		4.067589794126933	https://doi.org/10.1038/nature21702|https://doi.org/10.1002/ajh.23338
E255K	dasatinib		7.529122400972131	https://doi.org/10.1038/nature21702|https://doi.org/10.1002/ajh.23338|https://doi.org/10.1158/0008-5472.CAN-05-0259|https://doi.org/10.1073/pnas.0409770102|https://doi.org/10.1016/j.bbapap.2005.07.040
E255K	imatinib		12.509386523487057	https://doi.org/10.1038/nature21702|https://doi.org/10.1002/ajh.23338|https://doi.org/10.1158/0008-5472.CAN-05-0259|https://doi.org/10.1073/pnas.0409770102|https://doi.org/10.1016/j.bbapap.2005.07.040
E255K	nilotinib		13.991472634252473	https://doi.org/10.1038/nature21702|https://doi.org/10.1002/ajh.23338|https://doi.org/10.1158/0008-5472.CAN-05-0259|https://doi.org/10.1016/j.ccr.2005.01.007|https://doi.org/10.1016/j.bbapap.2005.07.040
E255K	ponatinib		11.819735160186871	https://doi.org/10.1038/nature21702|https://doi.org/10.1002/ajh.23338|https://doi.org/10.1016/j.ccr.2009.09.028
E255K	rebastinib		3.541484716157205	https://doi.org/10.1002/ajh.23338
E255V	GNF2		1.1941857311767716	https://doi.org/10.1038/nature21702
E255V	asciminib		1.9195052588606347	https://doi.org/10.1038/nature21702
E255V	axitinib		1.251232741617357	https://doi.org/10.1038/leu.2015.318
E255V	bosutinib		2.6506438008241955	https://doi.org/10.1016/j.ccr.2014.07.006|https://doi.org/10.1038/nature21702|https://doi.org/10.1002/ajh.23338
E255V	dasatinib		3.7589050817662866	https://doi.org/10.1016/j.ccr.2014.07.006|https://doi.org/10.1038/nature21702|https://doi.org/10.1002/ajh.23338|https://doi.org/10.1158/0008-5472.CAN-05-0259|https://doi.org/10.1016/j.bbapap.2005.07.040|https://dx.doi.org/10.18632/oncotarget.12943
E255V	imatinib		10.97681331662885	https://doi.org/10.1038/nature21702|https://doi.org/10.1002/ajh.23338|https://doi.org/10.1016/j.ccr.2005.01.007|https://doi.org/10.1016/j.bbapap.2005.07.040
E255V	nilotinib		27.60182611887366	https://doi.org/10.1016/j.ccr.2014.07.006|https://doi.org/10.1038/nature21702|https://doi.org/10.1002/ajh.23338|https://doi.org/10.1158/0008-5472.CAN-05-0259|https://doi.org/10.1016/j.ccr.2005.01.007|https://doi.org/10.1016/j.bbapap.2005.07.040|https://dx.doi.org/10.18632/oncotarget.12943
E255V	ponatinib		11.28354812568892	https://doi.org/10.1016/j.ccr.2014.07.006|https://doi.org/10.1038/nature21702|https://doi.org/10.1002/ajh.23338|https://doi.org/10.1016/j.ccr.2009.09.028|https://dx.doi.org/10.3324/haematol.2017.176347|https://dx.doi.org/10.18632/oncotarget.12943
E255V	rebastinib		5.203566016808844	https://doi.org/10.1016/j.ccr.2014.07.006|https://doi.org/10.1002/ajh.23338
V256A	imatinib		1.0	https://doi.org/10.1016/S0092-8674(03)00190-9
A269V	imatinib		1.8333333333333333	https://doi.org/10.1016/S0092-8674(03)00190-9
L273F	imatinib		1.6666666666666667	https://doi.org/10.1182/blood-2006-01-015347
L273F	nilotinib	>	5.1000000000000005	https://doi.org/10.1182/blood-2006-01-015347
D276G	bosutinib		0.6009615384615384	https://doi.org/10.1002/ajh.23338
D276G	dasatinib		1.4444444444444444	https://doi.org/10.1002/ajh.23338
D276G	imatinib		2.176470588235294	https://doi.org/10.1002/ajh.23338
D276G	nilotinib		1.9943502824858756	https://doi.org/10.1002/ajh.23338
D276G	ponatinib		2.0952380952380953	https://doi.org/10.1002/ajh.23338
D276G	rebastinib		4.449781659388647	https://doi.org/10.1002/ajh.23338
E279K	bosutinib		0.9543269230769231	https://doi.org/10.1002/ajh.23338
E279K	dasatinib		1.6666666666666665	https://doi.org/10.1002/ajh.23338
E279K	imatinib		7.361102472316925	https://doi.org/10.1002/ajh.23338|https://doi.org/10.1016/j.ccr.2005.01.007
E279K	nilotinib		2.480431892409335	https://doi.org/10.1002/ajh.23338|https://doi.org/10.1016/j.ccr.2005.01.007
E279K	ponatinib		2.9523809523809526	https://doi.org/10.1002/ajh.23338
E279K	rebastinib		6.515283842794759	https://doi.org/10.1002/ajh.23338
E282D	imatinib		2.0030816640986133	https://doi.org/10.1016/j.ccr.2005.01.007
E282D	nilotinib		1.56	https://doi.org/10.1016/j.ccr.2005.01.007
E282K	imatinib	~	3.444444444444445	https://doi.org/10.1182/blood-2006-01-015347
E282K	nilotinib	>	15.000000000000004	https://doi.org/10.1182/blood-2006-01-015347
K285N	imatinib	~	7.777777777777778	https://doi.org/10.1182/blood-2006-01-015347
K285N	nilotinib	~	49.99999999999999	https://doi.org/10.1182/blood-2006-01-015347
V289L	imatinib		2.2222222222222223	https://doi.org/10.1182/blood-2006-01-015347
V289L	nilotinib	>	2.5	https://doi.org/10.1182/blood-2006-01-015347
V289S	imatinib		2.243520602624733	https://doi.org/10.1016/S0092-8674(03)00190-9|https://doi.org/10.1016/j.ccr.2005.01.007
V289S	nilotinib		0.27999999999999997	https://doi.org/10.1016/j.ccr.2005.01.007
E292K	imatinib	~	3.333333333333334	https://doi.org/10.1182/blood-2006-01-015347
E292K	nilotinib	>	9.0	https://doi.org/10.1182/blood-2006-01-015347
E292L	bosutinib		1.1298076923076923	https://doi.org/10.1002/ajh.23338
E292L	dasatinib		1.3888888888888888	https://doi.org/10.1002/ajh.23338
E292L	imatinib		0.6836812144212524	https://doi.org/10.1002/ajh.23338
E292L	nilotinib		1.819209039548023	https://doi.org/10.1002/ajh.23338
E292L	ponatinib		2.0	https://doi.org/10.1002/ajh.23338
E292L	rebastinib		0.9956331877729259	https://doi.org/10.1002/ajh.23338
K294E	GNF2		11.51614143116359	https://doi.org/10.1038/nature21702
K294E	asciminib		29.993060747152647	https://doi.org/10.1038/nature21702
K294E	bosutinib		0.5500764591126537	https://doi.org/10.1038/nature21702
K294E	dasatinib		0.48221448410975615	https://doi.org/10.1038/nature21702
K294E	imatinib		0.4837173573891219	https://doi.org/10.1038/nature21702
K294E	nilotinib		0.6809050521799787	https://doi.org/10.1038/nature21702
K294E	ponatinib		0.6716928244741476	https://doi.org/10.1038/nature21702
N297T	imatinib		1.4444444444444444	https://doi.org/10.1182/blood-2006-01-015347
N297T	nilotinib	>	3.0	https://doi.org/10.1182/blood-2006-01-015347
V299L	GNF2		4.2213259490576505	https://doi.org/10.1038/nature21702
V299L	asciminib		10.067155184192066	https://doi.org/10.1038/nature21702
V299L	axitinib		0.31644477317554237	https://doi.org/10.1038/leu.2015.318
V299L	bosutinib		13.648554191523145	https://doi.org/10.1016/j.ccr.2014.07.006|https://doi.org/10.1038/nature21702|https://doi.org/10.1002/ajh.23338
V299L	dasatinib		10.327362031114955	https://doi.org/10.1016/j.ccr.2014.07.006|https://doi.org/10.1038/nature21702|https://doi.org/10.1002/ajh.23338|https://doi.org/10.1073/pnas.0409770102
V299L	imatinib		1.8329924602256507	https://doi.org/10.1016/j.ccr.2014.07.006|https://doi.org/10.1038/nature21702|https://doi.org/10.1002/ajh.23338|https://doi.org/10.1073/pnas.0409770102
V299L	nilotinib		1.8072018852326392	https://doi.org/10.1016/j.ccr.2014.07.006|https://doi.org/10.1038/nature21702|https://doi.org/10.1002/ajh.23338
V299L	ponatinib		1.217951473611912	https://doi.org/10.1016/j.ccr.2014.07.006|https://doi.org/10.1038/nature21702|https://doi.org/10.1002/ajh.23338|https://dx.doi.org/10.3324/haematol.2017.176347
V299L	rebastinib		0.5087114258284511	https://doi.org/10.1016/j.ccr.2014.07.006|https://doi.org/10.1002/ajh.23338
F311I	axitinib		1.153353057199211	https://doi.org/10.1038/leu.2015.318
F311I	bosutinib		1.5143369175627241	https://doi.org/10.1016/j.ccr.2014.07.006
F311I	dasatinib		0.9642857142857144	https://doi.org/10.1016/j.ccr.2014.07.006
F311I	imatinib		7.375113887804243	https://doi.org/10.1016/j.ccr.2014.07.006
F311I	nilotinib		3.6456140350877195	https://doi.org/10.1016/j.ccr.2014.07.006
F311I	ponatinib		3.4358974358974357	https://doi.org/10.1016/j.ccr.2014.07.006
F311I	rebastinib		1.7515762925598992	https://doi.org/10.1016/j.ccr.2014.07.006
F311L	dasatinib		1.625	https://doi.org/10.1158/0008-5472.CAN-05-0259
F311L	imatinib		1.8461538461538463	https://doi.org/10.1158/0008-5472.CAN-05-0259
F311L	nilotinib		1.7692307692307692	https://doi.org/10.1158/0008-5472.CAN-05-0259
T315A	bafetinib		2.76324395029431	https://doi.org/10.1016/j.leukres.2007.11.008
T315A	bosutinib		6.007211538461537	https://doi.org/10.1002/ajh.23338
T315A	dasatinib		74.74389662653894	https://doi.org/10.1002/ajh.23338|https://doi.org/10.1073/pnas.0409770102
T315A	imatinib		1.9939634315386037	https://doi.org/10.1002/ajh.23338|https://doi.org/10.1073/pnas.0409770102
T315A	nilotinib		1.9935482296049178	https://doi.org/10.1002/ajh.23338|https://doi.org/10.1016/j.leukres.2007.11.008
T315A	ponatinib		1.1710800875382399	https://doi.org/10.1002/ajh.23338|https://doi.org/10.1016/j.ccr.2009.09.028
T315A	rebastinib		0.44541484716157204	https://doi.org/10.1002/ajh.23338
T315I	GNF2		6.273746306327445	https://doi.org/10.1038/nature21702
T315I	asciminib		12.559644839680836	https://doi.org/10.1038/nature21702
T315I	axitinib		0.15701995791558643	https://doi.org/10.1038/leu.2015.318|https://doi.org/10.1038/nature14119|https://dx.doi.org/10.3324/haematol.2017.176347
T315I	bafetinib	>	13.080444735120997	https://doi.org/10.1016/j.leukres.2007.11.008
T315I	bosutinib		17.05692436919942	https://doi.org/10.1016/j.ccr.2014.07.006|https://doi.org/10.1038/nature21702|https://doi.org/10.1002/ajh.23338
T315I	dasatinib		806.3175381552521	https://doi.org/10.1038/nature21702|https://doi.org/10.1002/ajh.23338
T315I	imatinib		27.698450321110865	https://doi.org/10.1038/nature21702|https://doi.org/10.1002/ajh.23338|https://doi.org/10.1016/j.ccr.2005.01.007
T315I	nilotinib		266.758990394449	https://doi.org/10.1038/nature21702|https://doi.org/10.1002/ajh.23338|https://dx.doi.org/10.18632/oncotarget.12943
T315I	ponatinib		5.594852973885459	https://doi.org/10.1016/j.ccr.2014.07.006|https://doi.org/10.1038/nature21702|https://doi.org/10.1002/ajh.23338|https://doi.org/10.1016/j.ccr.2009.09.028|https://doi.org/10.1038/nature14119|https://dx.doi.org/10.3324/haematol.2017.176347|https://dx.doi.org/10.18632/oncotarget.12943
T315I	rebastinib		1.3320501138868368	https://doi.org/10.1016/j.ccr.2014.07.006|https://doi.org/10.1002/ajh.23338
T315M	axitinib		0.9070512820512819	https://doi.org/10.1038/leu.2015.318
T315M	bosutinib		47.87634408602151	https://doi.org/10.1016/j.ccr.2014.07.006
T315M	dasatinib	>	274.2857142857143	https://doi.org/10.1016/j.ccr.2014.07.006
T315M	imatinib	>	13.32812703371079	https://doi.org/10.1016/j.ccr.2014.07.006
T315M	nilotinib	>	179.64912280701756	https://doi.org/10.1016/j.ccr.2014.07.006
T315M	ponatinib		148.07692307692312	https://doi.org/10.1016/j.ccr.2014.07.006
T315M	rebastinib		29.82723833543505	https://doi.org/10.1016/j.ccr.2014.07.006
T315S	imatinib		6.333333333333333	https://doi.org/10.1016/S0092-8674(03)00190-9
T315V	bosutinib		29.326923076923073	https://doi.org/10.1002/ajh.23338
T315V	dasatinib		751.1111111111113	https://doi.org/10.1002/ajh.23338
T315V	imatinib		12.159392789373813	https://doi.org/10.1002/ajh.23338
T315V	nilotinib		56.94915254237288	https://doi.org/10.1002/ajh.23338
T315V	ponatinib		2.142857142857143	https://doi.org/10.1002/ajh.23338
T315V	rebastinib		0.5502183406113538	https://doi.org/10.1002/ajh.23338
F317L	axitinib		1.635489276890917	https://doi.org/10.1038/leu.2015.318|https://dx.doi.org/10.3324/haematol.2017.176347
F317L	bafetinib		1.9195552648790057	https://doi.org/10.1016/j.leukres.2007.11.008
F317L	bosutinib		2.317454909310204	https://doi.org/10.1016/j.ccr.2014.07.006|https://doi.org/10.1002/ajh.23338
F317L	dasatinib		6.589483979108229	https://doi.org/10.1016/j.ccr.2014.07.006|https://doi.org/10.1002/ajh.23338|https://doi.org/10.1158/0008-5472.CAN-05-0259|https://doi.org/10.1073/pnas.0409770102|https://doi.org/10.1016/j.bbapap.2005.07.040|https://dx.doi.org/10.18632/oncotarget.12943
F317L	imatinib		3.493720789392508	https://doi.org/10.1016/j.ccr.2014.07.006|https://doi.org/10.1002/ajh.23338|https://doi.org/10.1158/0008-5472.CAN-05-0259|https://doi.org/10.1016/S1535-6108(02)00096-X|https://doi.org/10.1016/S0092-8674(03)00190-9|https://doi.org/10.1016/j.ccr.2005.01.007|https://doi.org/10.1073/pnas.0409770102|https://doi.org/10.1016/j.bbapap.2005.07.040
F317L	nilotinib		2.9332387308475614	https://doi.org/10.1016/j.ccr.2014.07.006|https://doi.org/10.1002/ajh.23338|https://doi.org/10.1016/j.leukres.2007.11.008|https://doi.org/10.1158/0008-5472.CAN-05-0259|https://doi.org/10.1016/j.ccr.2005.01.007|https://doi.org/10.1016/j.bbapap.2005.07.040|https://dx.doi.org/10.18632/oncotarget.12943
F317L	ponatinib		1.5345988258439702	https://doi.org/10.1016/j.ccr.2014.07.006|https://doi.org/10.1002/ajh.23338|https://doi.org/10.1016/j.ccr.2009.09.028|https://dx.doi.org/10.3324/haematol.2017.176347|https://dx.doi.org/10.18632/oncotarget.12943
F317L	rebastinib		2.0158406151488477	https://doi.org/10.1016/j.ccr.2014.07.006|https://doi.org/10.1002/ajh.23338
F317R	bosutinib		33.53365384615385	https://doi.org/10.1002/ajh.23338
F317R	dasatinib		116.66666666666663	https://doi.org/10.1002/ajh.23338
F317R	imatinib		2.301707779886148	https://doi.org/10.1002/ajh.23338
F317R	nilotinib		2.2598870056497176	https://doi.org/10.1002/ajh.23338
F317R	ponatinib		4.9523809523809526	https://doi.org/10.1002/ajh.23338
F317R	rebastinib		21.017467248908304	https://doi.org/10.1002/ajh.23338
F317V	bafetinib		1.8574231523871811	https://doi.org/10.1016/j.leukres.2007.11.008
F317V	bosutinib		11.528846153846152	https://doi.org/10.1002/ajh.23338
F317V	dasatinib		29.94390583679367	https://doi.org/10.1002/ajh.23338|https://doi.org/10.1073/pnas.0409770102|https://doi.org/10.1016/j.bbapap.2005.07.040
F317V	imatinib		0.7198628377760449	https://doi.org/10.1002/ajh.23338|https://doi.org/10.1016/j.leukres.2007.11.008|https://doi.org/10.1073/pnas.0409770102|https://doi.org/10.1016/j.bbapap.2005.07.040
F317V	nilotinib		0.5890716555827735	https://doi.org/10.1002/ajh.23338|https://doi.org/10.1016/j.leukres.2007.11.008|https://doi.org/10.1016/j.bbapap.2005.07.040
F317V	ponatinib		6.831300510639732	https://doi.org/10.1002/ajh.23338|https://doi.org/10.1016/j.ccr.2009.09.028
F317V	rebastinib		6.585152838427947	https://doi.org/10.1002/ajh.23338
M318A	imatinib		1.0	https://doi.org/10.1016/S0092-8674(03)00190-9
G321W	imatinib		2.5	https://doi.org/10.1016/S0092-8674(03)00190-9
A337V	GNF2		90.48904865690245	https://doi.org/10.1038/nature21702
A337V	asciminib		744.6360719810605	https://doi.org/10.1038/nature21702
A337V	bosutinib		0.9815314298109353	https://doi.org/10.1038/nature21702
A337V	dasatinib		0.9792444927494286	https://doi.org/10.1038/nature21702
A337V	imatinib		0.907000063350128	https://doi.org/10.1038/nature21702
A337V	nilotinib		1.0421687861407025	https://doi.org/10.1038/nature21702
A337V	ponatinib		0.9530487272829752	https://doi.org/10.1038/nature21702
M343T	bosutinib		1.1081730769230769	https://doi.org/10.1002/ajh.23338
M343T	dasatinib		0.888888888888889	https://doi.org/10.1002/ajh.23338
M343T	imatinib		1.196584440227704	https://doi.org/10.1002/ajh.23338
M343T	nilotinib		0.7966101694915254	https://doi.org/10.1002/ajh.23338
M343T	ponatinib		0.9523809523809523	https://doi.org/10.1002/ajh.23338
M343T	rebastinib		0.9650655021834063	https://doi.org/10.1002/ajh.23338
M351T	axitinib		1.1343688362919133	https://doi.org/10.1038/leu.2015.318
M351T	bafetinib		3.8122956180510132	https://doi.org/10.1016/j.leukres.2007.11.008
M351T	bosutinib		0.7995908538113472	https://doi.org/10.1016/j.ccr.2014.07.006|https://doi.org/10.1002/ajh.23338
M351T	dasatinib		1.0971240725946543	https://doi.org/10.1016/j.ccr.2014.07.006|https://doi.org/10.1002/ajh.23338|https://doi.org/10.1016/j.leukres.2007.11.008|https://doi.org/10.1158/0008-5472.CAN-05-0259|https://doi.org/10.1016/j.bbapap.2005.07.040
M351T	imatinib		2.733977983312355	https://doi.org/10.1016/j.ccr.2014.07.006|https://doi.org/10.1002/ajh.23338|https://doi.org/10.1158/0008-5472.CAN-05-0259|https://doi.org/10.1016/S1535-6108(02)00096-X|https://doi.org/10.1016/j.ccr.2005.01.007|https://doi.org/10.1016/j.bbapap.2005.07.040
M351T	nilotinib		0.9938967596005671	https://doi.org/10.1016/j.ccr.2014.07.006|https://doi.org/10.1002/ajh.23338|https://doi.org/10.1016/j.leukres.2007.11.008|https://doi.org/10.1158/0008-5472.CAN-05-0259|https://doi.org/10.1016/j.ccr.2005.01.007|https://doi.org/10.1016/j.bbapap.2005.07.040
M351T	ponatinib		2.0465282161876264	https://doi.org/10.1016/j.ccr.2014.07.006|https://doi.org/10.1002/ajh.23338|https://doi.org/10.1016/j.ccr.2009.09.028
M351T	rebastinib		1.719499578295938	https://doi.org/10.1016/j.ccr.2014.07.006|https://doi.org/10.1002/ajh.23338
E355G	GNF2		8.953518830727198	https://doi.org/10.1038/nature21702
E355G	asciminib		15.346392948222285	https://doi.org/10.1038/nature21702
E355G	bosutinib		0.6281549006272099	https://doi.org/10.1038/nature21702
E355G	dasatinib		0.7109349243371622	https://doi.org/10.1038/nature21702
E355G	imatinib		2.5602843689484476	https://doi.org/10.1038/nature21702|https://doi.org/10.1016/S1535-6108(02)00096-X
E355G	nilotinib		1.3694070598148422	https://doi.org/10.1038/nature21702
E355G	ponatinib		0.7710767759967092	https://doi.org/10.1038/nature21702
F359I	bosutinib		2.9375	https://doi.org/10.1002/ajh.23338
F359I	dasatinib		3.0555555555555554	https://doi.org/10.1002/ajh.23338
F359I	imatinib		5.9715370018975324	https://doi.org/10.1002/ajh.23338
F359I	nilotinib		16.293785310734464	https://doi.org/10.1002/ajh.23338
F359I	ponatinib		2.9523809523809526	https://doi.org/10.1002/ajh.23338
F359I	rebastinib		0.7379912663755458	https://doi.org/10.1002/ajh.23338
F359V	GNF2		8.0701188615265	https://doi.org/10.1038/nature21702
F359V	asciminib		18.976718828070915	https://doi.org/10.1038/nature21702
F359V	axitinib		0.6860207100591715	https://doi.org/10.1038/leu.2015.318
F359V	bosutinib		1.0447016594427971	https://doi.org/10.1016/j.ccr.2014.07.006|https://doi.org/10.1038/nature21702|https://doi.org/10.1002/ajh.23338
F359V	dasatinib		1.4507956156504154	https://doi.org/10.1016/j.ccr.2014.07.006|https://doi.org/10.1038/nature21702|https://doi.org/10.1002/ajh.23338|https://doi.org/10.1158/0008-5472.CAN-05-0259|https://dx.doi.org/10.18632/oncotarget.12943
F359V	imatinib		3.995796667521377	https://doi.org/10.1016/j.ccr.2014.07.006|https://doi.org/10.1038/nature21702|https://doi.org/10.1002/ajh.23338|https://doi.org/10.1158/0008-5472.CAN-05-0259
F359V	nilotinib		7.5788432249621565	https://doi.org/10.1016/j.ccr.2014.07.006|https://doi.org/10.1038/nature21702|https://doi.org/10.1002/ajh.23338|https://doi.org/10.1158/0008-5472.CAN-05-0259|https://dx.doi.org/10.18632/oncotarget.12943
F359V	ponatinib		4.695446607714414	https://doi.org/10.1016/j.ccr.2014.07.006|https://doi.org/10.1038/nature21702|https://doi.org/10.1002/ajh.23338|https://doi.org/10.1016/j.ccr.2009.09.028|https://dx.doi.org/10.3324/haematol.2017.176347|https://dx.doi.org/10.18632/oncotarget.12943
F359V	rebastinib		2.1205200117255765	https://doi.org/10.1016/j.ccr.2014.07.006|https://doi.org/10.1002/ajh.23338
H375P	imatinib		2.4444444444444446	https://doi.org/10.1182/blood-2006-01-015347
H375P	nilotinib	>	5.000000000000001	https://doi.org/10.1182/blood-2006-01-015347
V379l	dasatinib		1.0	https://doi.org/10.1158/0008-5472.CAN-05-0259
V379l	imatinib		6.269230769230769	https://doi.org/10.1158/0008-5472.CAN-05-0259
V379l	nilotinib		3.9230769230769225	https://doi.org/10.1158/0008-5472.CAN-05-0259
L384M	bosutinib		0.46875	https://doi.org/10.1002/ajh.23338
L384M	dasatinib		2.2222222222222223	https://doi.org/10.1002/ajh.23338
L384M	imatinib		2.3496876837750236	https://doi.org/10.1002/ajh.23338|https://doi.org/10.1016/j.ccr.2005.01.007
L384M	nilotinib		1.9055672228179112	https://doi.org/10.1002/ajh.23338|https://doi.org/10.1016/j.ccr.2005.01.007
L384M	ponatinib		2.4383556408556397	https://doi.org/10.1002/ajh.23338|https://dx.doi.org/10.3324/haematol.2017.176347
L384M	rebastinib		0.8777292576419216	https://doi.org/10.1002/ajh.23338
L387M	dasatinib		2.5	https://doi.org/10.1158/0008-5472.CAN-05-0259
L387M	imatinib		3.8461538461538463	https://doi.org/10.1158/0008-5472.CAN-05-0259
L387M	nilotinib		3.769230769230769	https://doi.org/10.1158/0008-5472.CAN-05-0259
L387M	ponatinib		2.6666666666666665	https://dx.doi.org/10.3324/haematol.2017.176347
H396P	bafetinib		1.8319162851536952	https://doi.org/10.1016/j.leukres.2007.11.008
H396P	bosutinib		0.43509615384615385	https://doi.org/10.1002/ajh.23338
H396P	dasatinib		0.4391048339680288	https://doi.org/10.1002/ajh.23338|https://doi.org/10.1016/j.leukres.2007.11.008|https://doi.org/10.1158/0008-5472.CAN-05-0259
H396P	imatinib		2.817879814705387	https://doi.org/10.1002/ajh.23338|https://doi.org/10.1158/0008-5472.CAN-05-0259
H396P	nilotinib		2.2695692919707033	https://doi.org/10.1002/ajh.23338|https://doi.org/10.1016/j.leukres.2007.11.008|https://doi.org/10.1158/0008-5472.CAN-05-0259
H396P	ponatinib		1.7126976771553506	https://doi.org/10.1002/ajh.23338|https://doi.org/10.1016/j.ccr.2009.09.028
H396P	rebastinib		1.4585152838427948	https://doi.org/10.1002/ajh.23338
H396R	axitinib		0.6958826429980276	https://doi.org/10.1038/leu.2015.318
H396R	bosutinib		1.0980471878870135	https://doi.org/10.1016/j.ccr.2014.07.006|https://doi.org/10.1002/ajh.23338
H396R	dasatinib		1.595626074714977	https://doi.org/10.1016/j.ccr.2014.07.006|https://doi.org/10.1002/ajh.23338|https://doi.org/10.1158/0008-5472.CAN-05-0259
H396R	imatinib		5.157609949549683	https://doi.org/10.1016/j.ccr.2014.07.006|https://doi.org/10.1002/ajh.23338|https://doi.org/10.1158/0008-5472.CAN-05-0259
H396R	nilotinib		2.962007636638316	https://doi.org/10.1016/j.ccr.2014.07.006|https://doi.org/10.1002/ajh.23338|https://doi.org/10.1158/0008-5472.CAN-05-0259
H396R	ponatinib		5.538741344173393	https://doi.org/10.1016/j.ccr.2014.07.006|https://doi.org/10.1002/ajh.23338
H396R	rebastinib		1.6120208468061508	https://doi.org/10.1016/j.ccr.2014.07.006|https://doi.org/10.1002/ajh.23338
T406I	imatinib	~	3.111111111111111	https://doi.org/10.1182/blood-2006-01-015347
T406I	nilotinib	>	7.999999999999999	https://doi.org/10.1182/blood-2006-01-015347
W430L	imatinib		1.7777777777777777	https://doi.org/10.1182/blood-2006-01-015347
W430L	nilotinib	>	9.0	https://doi.org/10.1182/blood-2006-01-015347
E431G	imatinib	~	1.4444444444444444	https://doi.org/10.1182/blood-2006-01-015347
E431G	nilotinib	>	3.5000000000000004	https://doi.org/10.1182/blood-2006-01-015347
E459K	GNF2		2.8290800135830834	https://doi.org/10.1038/nature21702
E459K	asciminib		4.943951138821065	https://doi.org/10.1038/nature21702
E459K	bosutinib		0.6850000271676994	https://doi.org/10.1038/nature21702
E459K	dasatinib		0.8207821881026688	https://doi.org/10.1038/nature21702
E459K	imatinib		2.2218194909958098	https://doi.org/10.1038/nature21702
E459K	nilotinib		2.6159226662102544	https://doi.org/10.1038/nature21702
E459K	ponatinib		2.0117326029021845	https://doi.org/10.1038/nature21702|https://dx.doi.org/10.3324/haematol.2017.176347
P465S	GNF2		83.01276078372341	https://doi.org/10.1038/nature21702
P465S	asciminib		605.9576893994633	https://doi.org/10.1038/nature21702
P465S	bosutinib		0.791361664746011	https://doi.org/10.1038/nature21702
P465S	dasatinib		0.8243355320085393	https://doi.org/10.1038/nature21702
P465S	imatinib		1.0186612303927494	https://doi.org/10.1038/nature21702
P465S	nilotinib		0.9380257912858254	https://doi.org/10.1038/nature21702
P465S	ponatinib		0.9853561802934941	https://doi.org/10.1038/nature21702
V468F	GNF2		44.1129242642785	https://doi.org/10.1038/nature21702
V468F	asciminib		529.3184360095366	https://doi.org/10.1038/nature21702
V468F	bosutinib		0.7456990955350699	https://doi.org/10.1038/nature21702
V468F	dasatinib		0.48122975440641597	https://doi.org/10.1038/nature21702
V468F	imatinib		0.722043672586266	https://doi.org/10.1038/nature21702
V468F	nilotinib		0.6824239886016682	https://doi.org/10.1038/nature21702
V468F	ponatinib		0.425852520151511	https://doi.org/10.1038/nature21702
F486S	bosutinib		2.3100961538461537	https://doi.org/10.1002/ajh.23338
F486S	dasatinib		2.204792759220492	https://doi.org/10.1002/ajh.23338|https://doi.org/10.1016/j.bbapap.2005.07.040
F486S	imatinib		5.349673545547523	https://doi.org/10.1002/ajh.23338|https://doi.org/10.1016/j.ccr.2005.01.007|https://doi.org/10.1016/j.bbapap.2005.07.040
F486S	nilotinib		2.684522358061729	https://doi.org/10.1002/ajh.23338|https://doi.org/10.1016/j.ccr.2005.01.007|https://doi.org/10.1016/j.bbapap.2005.07.040
F486S	ponatinib		2.0476190476190474	https://doi.org/10.1002/ajh.23338
F486S	rebastinib		0.462882096069869	https://doi.org/10.1002/ajh.23338
I502L	GNF2		17.02951462554493	https://doi.org/10.1038/nature21702
I502L	asciminib		49.716820577253884	https://doi.org/10.1038/nature21702
I502L	bosutinib		0.6703551992771759	https://doi.org/10.1038/nature21702
I502L	dasatinib		0.7027802978208532	https://doi.org/10.1038/nature21702
I502L	imatinib		0.6213332645318659	https://doi.org/10.1038/nature21702
I502L	nilotinib		0.7621106634923551	https://doi.org/10.1038/nature21702
I502L	ponatinib		0.7841434855867851	https://doi.org/10.1038/nature21702
M244V+T315I	axitinib		0.10219428007889546	https://doi.org/10.1038/leu.2015.318
M244V+T315I	bosutinib		33.393369175627235	https://doi.org/10.1016/j.ccr.2014.07.006
M244V+T315I	dasatinib	>	274.2857142857143	https://doi.org/10.1016/j.ccr.2014.07.006
M244V+T315I	imatinib		12.840036444097361	https://doi.org/10.1016/j.ccr.2014.07.006
M244V+T315I	nilotinib		173.92982456140345	https://doi.org/10.1016/j.ccr.2014.07.006
M244V+T315I	ponatinib		7.461538461538461	https://doi.org/10.1016/j.ccr.2014.07.006
M244V+T315I	rebastinib		1.8612862547288778	https://doi.org/10.1016/j.ccr.2014.07.006
M244V+M351T	ponatinib		2.4761904761904763	https://dx.doi.org/10.3324/haematol.2017.176347
M244V+E459K	ponatinib		2.4761904761904763	https://dx.doi.org/10.3324/haematol.2017.176347
L248R+F359I	bosutinib		39.30288461538462	https://doi.org/10.1002/ajh.23338
L248R+F359I	dasatinib		13.944444444444448	https://doi.org/10.1002/ajh.23338
L248R+F359I	imatinib		11.698292220113853	https://doi.org/10.1002/ajh.23338
L248R+F359I	nilotinib		96.10169491525424	https://doi.org/10.1002/ajh.23338
L248R+F359I	ponatinib		17.714285714285715	https://doi.org/10.1002/ajh.23338
L248R+F359I	rebastinib		1.0043668122270744	https://doi.org/10.1002/ajh.23338
G250E+V299L	axitinib		0.9143244575936884	https://doi.org/10.1038/leu.2015.318
G250E+V299L	bosutinib		35.723118279569896	https://doi.org/10.1016/j.ccr.2014.07.006
G250E+V299L	dasatinib		26.42857142857143	https://doi.org/10.1016/j.ccr.2014.07.006
G250E+V299L	imatinib		8.227645450995706	https://doi.org/10.1016/j.ccr.2014.07.006
G250E+V299L	nilotinib		12.592982456140348	https://doi.org/10.1016/j.ccr.2014.07.006
G250E+V299L	ponatinib		4.26173593297299	https://doi.org/10.1016/j.ccr.2014.07.006|https://dx.doi.org/10.3324/haematol.2017.176347
G250E+V299L	rebastinib		3.0012610340479196	https://doi.org/10.1016/j.ccr.2014.07.006
G250E+T315I	axitinib		1.1031495775717284	https://doi.org/10.1038/leu.2015.318|https://dx.doi.org/10.3324/haematol.2017.176347
G250E+T315I	bosutinib		41.01254480286738	https://doi.org/10.1016/j.ccr.2014.07.006
G250E+T315I	dasatinib	>	274.2857142857143	https://doi.org/10.1016/j.ccr.2014.07.006
G250E+T315I	imatinib	>	13.32812703371079	https://doi.org/10.1016/j.ccr.2014.07.006
G250E+T315I	nilotinib	>	179.64912280701756	https://doi.org/10.1016/j.ccr.2014.07.006
G250E+T315I	ponatinib		47.25428057824005	https://doi.org/10.1016/j.ccr.2014.07.006|https://dx.doi.org/10.3324/haematol.2017.176347
G250E+T315I	rebastinib		12.517023959646908	https://doi.org/10.1016/j.ccr.2014.07.006
G250E+M351T	ponatinib		4.666666666666667	https://dx.doi.org/10.3324/haematol.2017.176347
Q252H+T315I	axitinib		0.394723865877712	https://doi.org/10.1038/leu.2015.318
Q252H+T315I	bosutinib		26.586021505376348	https://doi.org/10.1016/j.ccr.2014.07.006
Q252H+T315I	dasatinib	>	274.2857142857143	https://doi.org/10.1016/j.ccr.2014.07.006
Q252H+T315I	imatinib	>	13.32812703371079	https://doi.org/10.1016/j.ccr.2014.07.006
Q252H+T315I	nilotinib	>	179.64912280701756	https://doi.org/10.1016/j.ccr.2014.07.006
Q252H+T315I	ponatinib		29.307692307692303	https://doi.org/10.1016/j.ccr.2014.07.006
Q252H+T315I	rebastinib		8.817150063051702	https://doi.org/10.1016/j.ccr.2014.07.006
Y253H+E255V	axitinib		1.127465483234714	https://doi.org/10.1038/leu.2015.318
Y253H+E255V	bosutinib		4.279569892473119	https://doi.org/10.1016/j.ccr.2014.07.006
Y253H+E255V	dasatinib		6.464285714285715	https://doi.org/10.1016/j.ccr.2014.07.006
Y253H+E255V	imatinib	>	13.32812703371079	https://doi.org/10.1016/j.ccr.2014.07.006
Y253H+E255V	nilotinib	>	179.64912280701756	https://doi.org/10.1016/j.ccr.2014.07.006
Y253H+E255V	ponatinib		52.17948717948717	https://doi.org/10.1016/j.ccr.2014.07.006
Y253H+E255V	rebastinib		27.98234552332913	https://doi.org/10.1016/j.ccr.2014.07.006
Y253H+T315I	axitinib		1.0918392504930967	https://doi.org/10.1038/leu.2015.318
Y253H+T315I	bosutinib		35.46326164874552	https://doi.org/10.1016/j.ccr.2014.07.006
Y253H+T315I	dasatinib	>	274.2857142857143	https://doi.org/10.1016/j.ccr.2014.07.006
Y253H+T315I	imatinib	>	13.32812703371079	https://doi.org/10.1016/j.ccr.2014.07.006
Y253H+T315I	nilotinib	>	179.64912280701756	https://doi.org/10.1016/j.ccr.2014.07.006
Y253H+T315I	ponatinib		91.76923076923077	https://doi.org/10.1016/j.ccr.2014.07.006
Y253H+T315I	rebastinib		13.591424968474152	https://doi.org/10.1016/j.ccr.2014.07.006
Y253H+F317L	axitinib		0.9272682445759369	https://doi.org/10.1038/leu.2015.318
Y253H+F317L	bosutinib		1.8602150537634412	https://doi.org/10.1016/j.ccr.2014.07.006
Y253H+F317L	dasatinib		7.714285714285714	https://doi.org/10.1016/j.ccr.2014.07.006
Y253H+F317L	imatinib	>	13.32812703371079	https://doi.org/10.1016/j.ccr.2014.07.006
Y253H+F317L	nilotinib	>	179.64912280701756	https://doi.org/10.1016/j.ccr.2014.07.006
Y253H+F317L	ponatinib		7.0	https://doi.org/10.1016/j.ccr.2014.07.006
Y253H+F317L	rebastinib		15.292559899117276	https://doi.org/10.1016/j.ccr.2014.07.006
Y253H+F359V	ponatinib		11.285714285714283	https://dx.doi.org/10.3324/haematol.2017.176347
E255V+V299L	axitinib		1.1819526627218935	https://doi.org/10.1038/leu.2015.318
E255V+V299L	bosutinib		35.08064516129033	https://doi.org/10.1016/j.ccr.2014.07.006
E255V+V299L	dasatinib		32.50000000000001	https://doi.org/10.1016/j.ccr.2014.07.006
E255V+V299L	imatinib	>	13.32812703371079	https://doi.org/10.1016/j.ccr.2014.07.006
E255V+V299L	nilotinib		68.25087719298244	https://doi.org/10.1016/j.ccr.2014.07.006
E255V+V299L	ponatinib		9.201051062750423	https://doi.org/10.1016/j.ccr.2014.07.006|https://dx.doi.org/10.3324/haematol.2017.176347
E255V+V299L	rebastinib		3.7112232030264813	https://doi.org/10.1016/j.ccr.2014.07.006
E255V+T315I	axitinib		1.2194188158793966	https://doi.org/10.1038/leu.2015.318|https://dx.doi.org/10.3324/haematol.2017.176347
E255V+T315I	bosutinib		39.37544802867383	https://doi.org/10.1016/j.ccr.2014.07.006
E255V+T315I	dasatinib	>	274.2857142857143	https://doi.org/10.1016/j.ccr.2014.07.006
E255V+T315I	imatinib	>	13.32812703371079	https://doi.org/10.1016/j.ccr.2014.07.006
E255V+T315I	nilotinib	>	179.64912280701756	https://doi.org/10.1016/j.ccr.2014.07.006
E255V+T315I	ponatinib		141.88466312909804	https://doi.org/10.1016/j.ccr.2014.07.006|https://dx.doi.org/10.3324/haematol.2017.176347
E255V+T315I	rebastinib		27.095838587641857	https://doi.org/10.1016/j.ccr.2014.07.006
E255V+F317I	axitinib		2.036363636363636	https://dx.doi.org/10.3324/haematol.2017.176347
E255V+F317I	ponatinib		16.666666666666668	https://dx.doi.org/10.3324/haematol.2017.176347
E255V+F317L	axitinib		1.7818181818181817	https://dx.doi.org/10.3324/haematol.2017.176347
E255V+F317L	ponatinib		14.285714285714283	https://dx.doi.org/10.3324/haematol.2017.176347
E255V+M351T	ponatinib		4.857142857142856	https://dx.doi.org/10.3324/haematol.2017.176347
L298V+V299L	ponatinib		2.0	https://dx.doi.org/10.3324/haematol.2017.176347
V299L+F317L	axitinib		0.9484714003944772	https://doi.org/10.1038/leu.2015.318
V299L+F317L	bosutinib		46.090501792114694	https://doi.org/10.1016/j.ccr.2014.07.006
V299L+F317L	dasatinib		54.21428571428572	https://doi.org/10.1016/j.ccr.2014.07.006
V299L+F317L	imatinib		5.566445398932709	https://doi.org/10.1016/j.ccr.2014.07.006
V299L+F317L	nilotinib		5.049122807017544	https://doi.org/10.1016/j.ccr.2014.07.006
V299L+F317L	ponatinib		2.52581301361193	https://doi.org/10.1016/j.ccr.2014.07.006|https://dx.doi.org/10.3324/haematol.2017.176347
V299L+F317L	rebastinib		1.9470365699873897	https://doi.org/10.1016/j.ccr.2014.07.006
V299L+M351T	axitinib		0.17578895463510844	https://doi.org/10.1038/leu.2015.318
V299L+M351T	bosutinib		30.334229390681017	https://doi.org/10.1016/j.ccr.2014.07.006
V299L+M351T	dasatinib		11.749999999999998	https://doi.org/10.1016/j.ccr.2014.07.006
V299L+M351T	imatinib		3.383704282181439	https://doi.org/10.1016/j.ccr.2014.07.006
V299L+M351T	nilotinib		1.6789473684210527	https://doi.org/10.1016/j.ccr.2014.07.006
V299L+M351T	ponatinib		2.1116572778499023	https://doi.org/10.1016/j.ccr.2014.07.006|https://dx.doi.org/10.3324/haematol.2017.176347
V299L+M351T	rebastinib		0.7313997477931904	https://doi.org/10.1016/j.ccr.2014.07.006
V299L+F359V	axitinib		0.18170611439842208	https://doi.org/10.1038/leu.2015.318
V299L+F359V	bosutinib		37.56541218637993	https://doi.org/10.1016/j.ccr.2014.07.006
V299L+F359V	dasatinib		17.214285714285715	https://doi.org/10.1016/j.ccr.2014.07.006
V299L+F359V	imatinib		3.593257841988806	https://doi.org/10.1016/j.ccr.2014.07.006
V299L+F359V	nilotinib		12.105263157894738	https://doi.org/10.1016/j.ccr.2014.07.006
V299L+F359V	ponatinib		4.955972211550481	https://doi.org/10.1016/j.ccr.2014.07.006|https://dx.doi.org/10.3324/haematol.2017.176347
V299L+F359V	rebastinib		2.1853720050441363	https://doi.org/10.1016/j.ccr.2014.07.006
V299L+L384M	ponatinib		4.142857142857142	https://dx.doi.org/10.3324/haematol.2017.176347
V299L+L387M	ponatinib		4.0476190476190474	https://dx.doi.org/10.3324/haematol.2017.176347
V299L+E459K	ponatinib		4.333333333333333	https://dx.doi.org/10.3324/haematol.2017.176347
F311I+T315I	axitinib		0.5285996055226825	https://doi.org/10.1038/leu.2015.318
F311I+T315I	bosutinib		66.27240143369174	https://doi.org/10.1016/j.ccr.2014.07.006
F311I+T315I	dasatinib	>	274.2857142857143	https://doi.org/10.1016/j.ccr.2014.07.006
F311I+T315I	imatinib	>	13.32812703371079	https://doi.org/10.1016/j.ccr.2014.07.006
F311I+T315I	nilotinib	>	179.64912280701756	https://doi.org/10.1016/j.ccr.2014.07.006
F311I+T315I	ponatinib		55.3076923076923	https://doi.org/10.1016/j.ccr.2014.07.006
F311I+T315I	rebastinib		5.235813366960908	https://doi.org/10.1016/j.ccr.2014.07.006
F311L+T315I	ponatinib		71.42857142857144	https://dx.doi.org/10.3324/haematol.2017.176347
T315I+M351T	axitinib		0.22990631163708083	https://doi.org/10.1038/leu.2015.318
T315I+M351T	bosutinib		65.16129032258067	https://doi.org/10.1016/j.ccr.2014.07.006
T315I+M351T	dasatinib	>	274.2857142857143	https://doi.org/10.1016/j.ccr.2014.07.006
T315I+M351T	imatinib	>	13.32812703371079	https://doi.org/10.1016/j.ccr.2014.07.006
T315I+M351T	nilotinib	>	179.64912280701756	https://doi.org/10.1016/j.ccr.2014.07.006
T315I+M351T	ponatinib		21.743589743589745	https://doi.org/10.1016/j.ccr.2014.07.006
T315I+M351T	rebastinib		5.8587641866330396	https://doi.org/10.1016/j.ccr.2014.07.006
T315I+F359V	axitinib		0.1296844181459566	https://doi.org/10.1038/leu.2015.318
T315I+F359V	bosutinib		38.751792114695334	https://doi.org/10.1016/j.ccr.2014.07.006
T315I+F359V	dasatinib	>	274.2857142857143	https://doi.org/10.1016/j.ccr.2014.07.006
T315I+F359V	imatinib	>	13.32812703371079	https://doi.org/10.1016/j.ccr.2014.07.006
T315I+F359V	nilotinib	>	179.64912280701756	https://doi.org/10.1016/j.ccr.2014.07.006
T315I+F359V	ponatinib		34.09746856641066	https://doi.org/10.1016/j.ccr.2014.07.006|https://dx.doi.org/10.3324/haematol.2017.176347
T315I+F359V	rebastinib		12.046658259773015	https://doi.org/10.1016/j.ccr.2014.07.006
T315I+L384M	axitinib		0.13636363636363635	https://dx.doi.org/10.3324/haematol.2017.176347
T315I+L384M	ponatinib		25.23809523809524	https://dx.doi.org/10.3324/haematol.2017.176347
T315I+L387M	axitinib		0.13909090909090907	https://dx.doi.org/10.3324/haematol.2017.176347
T315I+L387M	ponatinib		26.19047619047619	https://dx.doi.org/10.3324/haematol.2017.176347
T315I+H396R	axitinib		0.1299156289570328	https://doi.org/10.1038/leu.2015.318|https://dx.doi.org/10.3324/haematol.2017.176347
T315I+H396R	bosutinib		44.119175627240146	https://doi.org/10.1016/j.ccr.2014.07.006
T315I+H396R	dasatinib	>	274.2857142857143	https://doi.org/10.1016/j.ccr.2014.07.006
T315I+H396R	imatinib	>	13.32812703371079	https://doi.org/10.1016/j.ccr.2014.07.006
T315I+H396R	nilotinib	>	179.64912280701756	https://doi.org/10.1016/j.ccr.2014.07.006
T315I+H396R	ponatinib		28.35110410169424	https://doi.org/10.1016/j.ccr.2014.07.006|https://dx.doi.org/10.3324/haematol.2017.176347
T315I+H396R	rebastinib		6.48171500630517	https://doi.org/10.1016/j.ccr.2014.07.006
T315I+E453K	axitinib		0.40039447731755423	https://doi.org/10.1038/leu.2015.318
T315I+E453K	bosutinib		40.98118279569893	https://doi.org/10.1016/j.ccr.2014.07.006
T315I+E453K	dasatinib	>	274.2857142857143	https://doi.org/10.1016/j.ccr.2014.07.006
T315I+E453K	imatinib	>	13.32812703371079	https://doi.org/10.1016/j.ccr.2014.07.006
T315I+E453K	nilotinib	>	179.64912280701756	https://doi.org/10.1016/j.ccr.2014.07.006
T315I+E453K	ponatinib		26.590550709930532	https://doi.org/10.1016/j.ccr.2014.07.006|https://dx.doi.org/10.3324/haematol.2017.176347
T315I+E453K	rebastinib		4.071878940731399	https://doi.org/10.1016/j.ccr.2014.07.006
T315I+E459K	axitinib		0.14636363636363636	https://dx.doi.org/10.3324/haematol.2017.176347
T315I+E459K	ponatinib		29.523809523809522	https://dx.doi.org/10.3324/haematol.2017.176347
F317L+M351T	ponatinib		1.2857142857142858	https://dx.doi.org/10.3324/haematol.2017.176347
F317L+F359V	axitinib		1.3406487501151167	https://doi.org/10.1038/leu.2015.318|https://dx.doi.org/10.3324/haematol.2017.176347
F317L+F359V	bosutinib		3.96236559139785	https://doi.org/10.1016/j.ccr.2014.07.006
F317L+F359V	dasatinib		11.39285714285714	https://doi.org/10.1016/j.ccr.2014.07.006
F317L+F359V	imatinib		10.929714955095667	https://doi.org/10.1016/j.ccr.2014.07.006
F317L+F359V	nilotinib		33.06491228070176	https://doi.org/10.1016/j.ccr.2014.07.006
F317L+F359V	ponatinib		16.319460356420684	https://doi.org/10.1016/j.ccr.2014.07.006|https://dx.doi.org/10.3324/haematol.2017.176347
F317L+F359V	rebastinib		16.05674653215637	https://doi.org/10.1016/j.ccr.2014.07.006
F317L+L384M	axitinib		1.3	https://dx.doi.org/10.3324/haematol.2017.176347
F317L+L384M	ponatinib		15.714285714285715	https://dx.doi.org/10.3324/haematol.2017.176347
F317L+L387M	ponatinib		2.571428571428572	https://dx.doi.org/10.3324/haematol.2017.176347
F317L+E459K	axitinib		1.3709090909090909	https://dx.doi.org/10.3324/haematol.2017.176347
F317L+E459K	ponatinib		13.571428571428571	https://dx.doi.org/10.3324/haematol.2017.176347
